# Supplementary material for: Elucidation of the Biological Function and Early-Infection Cell Cycle Regulatory Mechanism of Avocado-Infecting Colletotrichum fructicola
Source: Foods. 2026 Apr 9;15(8):1295. doi: 10.3390/foods15081295 (PMC13115315; doi:10.3390/foods15081295)
Supplement: Supplementary file 1 [file foods-15-01295-s001.zip]

Archive with 1 entries (1 files):
- foods-4193277-supplementary.pdf
